# Supplementary material for: Protein primary structure correlates with calcium oxalate stone matrix preference
Source: PLoS One. 2021 Sep 23;16(9):e0257515. doi: 10.1371/journal.pone.0257515 (PMC8459966; doi:10.1371/journal.pone.0257515)
Supplement: S2 Table — The 7 proteins from the list of the top 60 most highly abundant and highly prevalent proteins in CaOx stone matrix (from Table 2 in [Reference 8]) that demonstrated higher abundance in urine than CaOx stone matrix, including UROM (uromodulin), EGF (epidermal growth factor), APOD (apolipoprotein D), ALBU (albumin), IGKC (Ig kappa chain C region), IGHG1 (Ig gamma-2 chain C) and IPSP (plasma serine protease inhibitor), were added to the 31 proteins found in stone former urine at high relative abundance (>0.5%) but not in the list of the top 60 proteins from CaOx stone matrix in SFU samples (see Supplementary Data Table S6 in [Reference 21] and Table 2 from [Reference 8]) to create the list of 38 urine preferring proteins in this table. The abbreviations, accession numbers, and protein names are given for each protein, as well as the number of aspartate (D), glutamate (E), arginine (R), and lysine (K) residues in each protein, listed as both absolute totals and percentages for each amino acid. Total charge and net charge were calculated for each protein as described in the Methods section, and each was listed as both absolute totals and percentages for these 38 proteins. A column containing the updated accession number for 1 protein which had changed from the original publication has been added. (XLSX) [file pone.0257515.s002.xlsx]

## Sheet: Urine preferring proteins
Abbr	Accession No.	Updated accession No.	Protein	D, aspartic acid #	D %	E, glutamic acid #	E %	K, lysine #	K %	R, arginine #	R %	D+E #	K+R #	D+E %	K+R %	Net Charge Number	Net Charge Percentage	Total Charge Percentage	Molecular Weight
KLK1_HUMAN	P06870		Kallikrein-1 precursor (EC 3.4.21.35) (Tissue kallikrein)(Kidney/pancreas/salivary gland kallikrein).	17	6.5	17	6.5	8	3.1	6	2.3	34	14	13	5.4	-20	-7.6	18.4	28889.4
LRP2_HUMAN	P98164		Low-density lipoprotein receptor-related protein 2 precursor (Megalin)(Glycoprotein 330) (gp330).	405	8.7	247	5.3	164	3.5	245	5.3	652	409	14	8.8	-243	-5.2	22.8	521953
A1AG1_HUMAN	P02763		Alpha-1-acid glycoprotein 1 precursor (AGP 1) (Orosomucoid-1) (OMD 1).	11	5.5	20	10	14	7	8	4	31	22	15.5	11	-9	-4.5	26.5	23511.4
P3IP1_HUMAN	Q96FE7		Phosphoinositide-3-kinase-interacting protein 1 precursor (Kringledomain-containing protein HGFL).	12	4.6	19	7.2	9	3.4	12	4.6	31	21	11.8	8	-10	-3.8	19.8	28247.8
CUBN_HUMAN	O60494		Cubilin precursor (Intrinsic factor-cobalamin receptor) (Intrinsicfactor-vitamin B12 receptor) (460 kDa receptor) (Intestinal intrinsicfactor receptor).	194	5.4	160	4.4	84	2.3	137	3.8	354	221	9.8	6.1	-133	-3.7	15.9	398733
A1AT_HUMAN	P01009		Alpha-1-antitrypsin precursor (Alpha-1 protease inhibitor) (Alpha-1-antiproteinase).	24	5.7	32	7.7	34	8.1	7	1.7	56	41	13.4	9.8	-15	-3.6	23.2	46736.2
UROM	P07911		Uromodulin (THP)	39	6.1	30	4.7	16	2.5	30	4.7	69	46	10.8	7.2	-23	-3.6	18	69760.2
EGF	P01133		Epidermal growth factor	78	6.5	71	5.9	56	4.6	57	4.7	149	113	12.4	9.3	-36	-3.1	21.7	133993
A1BG_HUMAN	P04217		Alpha-1B-glycoprotein precursor (Alpha-1-B glycoprotein).	19	3.8	40	8.1	11	2.2	33	6.7	59	44	11.9	8.9	-15	-3	20.8	54253
APOD	P05090		Apolipoprotein D	7	3.7	13	6.9	11	5.8	4	2.1	20	15	10.6	7.9	-5	-2.7	18.5	21275.4
LG3BP_HUMAN	Q08380		Galectin-3-binding protein precursor (Lectin galactoside-bindingsoluble 3-binding protein) (Mac-2-binding protein) (Mac-2 BP) (MAC2BP)(Tumor-associated antigen 90K).	33	5.6	31	5.3	19	3.2	29	5	64	48	10.9	8.2	-16	-2.7	19.1	65330.3
LYAG_HUMAN	P10253		Lysosomal alpha-glucosidase precursor (EC 3.2.1.20) (Acid maltase)(Aglucosidase alfa) [Contains: 76 kDa lysosomal alpha-glucosidase; 70kDa lysosomal alpha-glucosidase].	40	4.2	50	5.3	15	1.6	50	5.3	90	65	9.5	6.9	-25	-2.6	16.4	105323
AMPN_HUMAN	P15144		Aminopeptidase N (EC 3.4.11.2) (hAPN) (Alanyl aminopeptidase)(Microsomal aminopeptidase) (Aminopeptidase M) (gp150) (Myeloid plasmamembrane glycoprotein CD13) (CD13 antigen).	48	5	61	6.3	45	4.7	40	4.1	109	85	11.3	8.8	-24	-2.5	20.1	109539
PGBM_HUMAN	P98160		Basement membrane-specific heparan sulfate proteoglycan core proteinprecursor (HSPG) (Perlecan) (PLC).	171	3.9	240	5.5	68	1.5	260	5.9	411	328	9.4	7.4	-83	-2	16.8	468826
ZA2G_HUMAN	P25311		Zinc-alpha-2-glycoprotein precursor (Zn-alpha-2-glycoprotein) (Zn-alpha-2-GP).	18	6	21	7	20	6.7	13	4.4	39	33	13	11.1	-6	-1.9	24.1	34258.5
IGHA2_HUMAN	P01877		Ig alpha-2 chain C region.	13	3.8	18	5.3	12	3.5	13	3.8	31	25	9.1	7.3	-6	-1.8	16.4	36591
KNG1_HUMAN	P01042		Kininogen-1 precursor (Alpha-2-thiol proteinase inhibitor) [Contains:Kininogen-1 heavy chain; Bradykinin (Kallidin I); Lysyl-bradykinin(Kallidin II); Kininogen-1 light chain; Low molecular weight growth-promoting factor].	41	6.4	41	6.4	51	7.9	21	3.3	82	72	12.8	11.2	-10	-1.6	24	71957
HPT_HUMAN	P00738		Haptoglobin precursor [Contains: Haptoglobin alpha chain; Haptoglobinbeta chain].	25	6.2	25	6.2	35	8.6	9	2.2	50	44	12.4	10.8	-6	-1.6	23.2	45205.1
ALBU	Q9P1I7	P02768	Albumin	36	6	63	10.4	59	9.8	30	5	99	89	16.4	14.8	-10	-1.6	31.2	69225.8
CD14_HUMAN	P08571		Monocyte differentiation antigen CD14 precursor (Myeloid cell-specificleucine-rich glycoprotein) [Contains: Monocyte differentiation antigenCD14, urinary form; Monocyte differentiation antigen CD14, membrane-bound form].	16	4.3	20	5.3	9	2.4	22	5.9	36	31	9.6	8.3	-5	-1.3	17.9	40075.7
GELS_HUMAN	P06396		Gelsolin precursor (Actin-depolymerizing factor) (ADF) (Brevin)(AGEL).	46	5.9	51	6.5	45	5.8	42	5.4	97	87	12.4	11.2	-10	-1.2	23.6	85696.9
AMBP_HUMAN	P02760		AMBP protein precursor [Contains: Alpha-1-microglobulin (Protein HC)(Complex-forming glycoprotein heterogeneous in charge) (Alpha-1microglycoprotein); Inter-alpha-trypsin inhibitor light chain (ITI-LC)(Bikunin) (HI-30)].	12	3.4	28	8	18	5.1	18	5.1	40	36	11.4	10.2	-4	-1.2	21.6	38999.2
IGHA1_HUMAN	P01876		Ig alpha-1 chain C region.	12	3.4	17	4.8	13	3.7	12	3.4	29	25	8.2	7.1	-4	-1.1	15.3	37654.3
IC1_HUMAN	P05155		Plasma protease C1 inhibitor precursor (C1 Inh) (C1Inh) (C1 esteraseinhibitor) (C1-inhibiting factor).	24	4.8	24	4.8	29	5.8	14	2.8	48	43	9.6	8.6	-5	-1	18.2	55153.7
IGKC_HUMAN	P01834		Ig kappa chain C region.	5	4.7	7	6.5	8	7.5	3	2.8	12	11	11.2	10.3	-1	-0.9	21.5	11765
A2GL_HUMAN	P02750		Leucine-rich alpha-2-glycoprotein precursor (LRG).	19	5.5	14	4	13	3.7	18	5.2	33	31	9.5	8.9	-2	-0.6	18.4	38177.5
ITIH4_HUMAN	Q14624		Inter-alpha-trypsin inhibitor heavy chain H4 precursor (ITI heavychain H4) (Inter-alpha-inhibitor heavy chain 4) (Inter-alpha-trypsininhibitor family heavy chain-related protein) (IHRP) (Plasmakallikrein sensitive glycoprotein 120) (PK-120) (GP120) [Contains: 70kDa inter-alpha-trypsin inhibitor heavy chain H4; 35 kDa inter-alpha-trypsin inhibitor heavy chain H4].	42	4.5	59	6.3	41	4.4	56	6	101	97	10.8	10.4	-4	-0.4	21.2	103357
EPCR_HUMAN	Q9UNN8		Endothelial protein C receptor precursor (Endothelial cell protein Creceptor) (Activated protein C receptor) (APC receptor) (CD201antigen).	6	2.5	12	5	2	0.8	15	6.3	18	17	7.5	7.1	-1	-0.4	14.6	26671.2
TRFE_HUMAN	P02787		Serotransferrin precursor (Transferrin) (Siderophilin) (Beta-1-metal-binding globulin).	45	6.4	42	6	58	8.3	27	3.9	87	85	12.4	12.2	-2	-0.2	24.6	77063.2
IGHG4_HUMAN	P01861		Ig gamma-4 chain C region.	12	3.7	20	6.1	24	7.3	8	2.4	32	32	9.8	9.7	0	-0.1	19.5	35940.3
VASN_HUMAN	Q6EMK4		Vasorin precursor (Protein Slit-like 2).	22	3.3	35	5.2	8	1.2	49	7.3	57	57	8.5	8.5	0	0	17	71711.8
IGHG2_HUMAN	P01859		Ig gamma-2 chain C region.	12	3.7	19	5.8	24	7.4	8	2.5	31	32	9.5	9.9	1	0.4	19.4	35900.4
PTGDS_HUMAN	P41222		Prostaglandin-H2 D-isomerase precursor (EC 5.3.99.2) (Lipocalin-typeprostaglandin-D synthase) (Glutathione-independent PGD synthetase)(Prostaglandin-D2 synthase) (PGD2 synthase) (PGDS2) (PGDS) (Beta-traceprotein) (Cerebrin-28).	8	4.2	9	4.7	10	5.3	8	4.2	17	18	8.9	9.5	1	0.6	18.4	21028.7
IGHG1	P01857		Ig gamma-1 chain C	13	3.9	17	5.2	28	8.5	6	1.8	30	34	9.1	10.3	4	1.2	19.4	36105.7
SEMG2_HUMAN	Q02383		Semenogelin-2 precursor (Semenogelin II) (SGII).	24	4.1	42	7.2	58	10	18	3.1	66	76	11.3	13.1	10	1.8	24.4	65444.5
IPSP	P05154		Plasma serine protease inhibitor	18	4.4	19	4.7	24	5.9	21	5.2	37	45	9.1	11.1	8	2	20.2	45674.3
SEMG1_HUMAN	P04279		Semenogelin-1 precursor (Semenogelin I) (SGI) [Contains: Alpha-inhibin-92; Alpha-inhibin-31; Seminal basic protein].	19	4.1	32	6.9	42	9.1	20	4.3	51	62	11	13.4	11	2.4	24.4	52130.9
RNAS2_HUMAN	P10153		Nonsecretory ribonuclease precursor (EC 3.1.27.5) (Ribonuclease US)(Eosinophil-derived neurotoxin) (RNase UpI-2) (Ribonuclease 2) (RNase2).	4	2.5	2	1.2	5	3.1	8	5	6	13	3.7	8.1	7	4.4	11.8	18354.1
