# Supplementary material for: Protein primary structure correlates with calcium oxalate stone matrix preference
Source: PLoS One. 2021 Sep 23;16(9):e0257515. doi: 10.1371/journal.pone.0257515 (PMC8459966; doi:10.1371/journal.pone.0257515)
Supplement: S3 Table — The MPP list in S1 Table was truncated by removing the 15 highly charged proteins (8 anionic ones with charge < - 5% and 7 cationic ones with charge > + 5%), and the truncated list is presented together with the UPP list from S2 Table. Only the protein abbreviations, total charge percentages, and net charge percentages are included in this table. (XLSX) [file pone.0257515.s003.xlsx]

## Sheet: Sheet1
Truncated matrix preferring proteins			Urine preferring proteins
Abbr	Net charge %	Total charge %	Abbr	Net charge %	Total charge %
PON1	-4.8	19.4	KLK1_HUMAN	-7.6	18.4
APOA4	-3.5	30.9	LRP2_HUMAN	-5.2	22.8
VMO1	-3.5	19.3	A1AG1_HUMAN	-4.5	26.5
MASP2	-3.2	20.4	P3IP1_HUMAN	-3.8	19.8
FIBG	-3.1	23.3	CUBN_HUMAN	-3.7	15.9
PROZ	-3	21.6	A1AT_HUMAN	-3.6	23.2
ATPB	-2.9	21.3	UROM	-3.6	18
GAS6	-2.7	23.1	EGF	-3.1	21.7
APOA1	-2.6	31.8	A1BG_HUMAN	-3	20.8
CO9	-2.4	27.4	APOD	-2.7	18.5
MYH9	-2.3	36.1	LG3BP_HUMAN	-2.7	19.1
HMGB1	-2.3	49.7	LYAG_HUMAN	-2.6	16.4
VTNC	-2.1	25.5	AMPN_HUMAN	-2.5	20.1
FIBA	-2	24.4	PGBM_HUMAN	-2	16.8
PROS	-2	23.4	ZA2G_HUMAN	-1.9	24.1
THRB	-2	25.6	IGHA2_HUMAN	-1.8	16.4
CLUS	-1.9	27.9	KNG1_HUMAN	-1.6	24
PGDH	-1.8	19.2	HPT_HUMAN	-1.6	23.2
MA1A1	-1.8	24.4	ALBU	-1.6	31.2
SODE	-1.7	22.5	CD14_HUMAN	-1.3	17.9
HSPB1	-1.5	23.9	GELS_HUMAN	-1.2	23.6
APOE	-1.3	30.9	AMBP_HUMAN	-1.2	21.6
CO3	-1.1	24.5	IGHA1_HUMAN	-1.1	15.3
ITIH1	-1.1	21.5	IC1_HUMAN	-1	18.2
S10A8	-1.1	31.3	IGKC_HUMAN	-0.9	21.5
PRG2	-0.9	23.5	A2GL_HUMAN	-0.6	18.4
HEP2	-0.8	22.8	ITIH4_HUMAN	-0.4	21.2
LMAN2	-0.8	22.8	EPCR_HUMAN	-0.4	14.6
HRG	-0.7	21.7	TRFE_HUMAN	-0.2	24.6
HBB	-0.7	19.7	IGHG4_HUMAN	-0.1	19.5
CFAB	-0.4	24.2	VASN_HUMAN	0	17
GGH	-0.4	20.4	IGHG2_HUMAN	0.4	19.4
ASSY	0.5	25.3	PTGDS_HUMAN	0.6	18.4
TRAP1	0.5	27.1	IGHG1	1.2	19.4
HBD	0.6	19.8	SEMG2_HUMAN	1.8	24.4
HBA	1.4	18.2	IPSP	2	20.2
PERM	2.4	21.4	SEMG1_HUMAN	2.4	24.4
			RNAS2_HUMAN	4.4	11.8
